# Supplementary material for: Evolutionary Conservation of the Orchid MYB Transcription Factors DIV, RAD, and DRIF
Source: Front Plant Sci. 2019 Nov 1;10:1359. doi: 10.3389/fpls.2019.01359 (PMC6838138; doi:10.3389/fpls.2019.01359)
Supplement: Supplementary file 5 [file Table_1.xlsx]

## Sheet: DRIF
Supplementary Table S1. List of the sequences used. For each sequence the species name and the accession number are indicated.
Species	Gene accession number	ID
Antirrhinum majus	Ama_AGL11918_DRIF1	Ama_AGL11918_DRIF1
	Ama_AGL11919_DRIF2	Ama_AGL11919_DRIF2
		Ama_DRIF3
		Ama_DRIF4
		Ama_DRIF5
		Ama_DRIF6
Apostasia shenzenica	PKA48106	Ash_PKA48106
	PKA65176	Ash_PKA65176
	PKA66711	Ash_PKA66711
Arabidopsis thaliana	At1g10820	Ata_At1g10820
	At1g60670	Ata_At1g60670
	At1g68160	Ata_At1g68160
	At2g43470	Ata_At2g43470
	At3g07565	Ata_At3g07565
Amborella trichopoda	LOC18437674	Atr_LOC18437674
	LOC18448716	Atr_LOC18448716
Cypripedium formosanum	CFTC005354	Cfo_CFTC005354
	CFTC014774	Cfo_CFTC014774
	CFTC014983	Cfo_CFTC014983
	CFTC018549	Cfo_CFTC018549
Dendrobium catenatum	Dca_XP_020676838	Dca_XP_020676838
	Dca_XP_020694252	Dca_XP_020694252
	Dca_XP_020700648	Dca_XP_020700648
Nelumbo nucifera	XP_010242725	Nnu_XP_010242725
	XP_010258494	Nnu_XP_010258494
	XP_010277338	Nnu_XP_010277338
Orchis italica	MK834277	Oit_MK834277_DRIF1
	MK834278	Oit_MK834278_DRIF2
	MK834279	Oit_MK834279_DRIF3
	MK834280	Oit_MK834280_DRIF4
Oryza sativa	LOC_Os02g42020	Osa_LOC_Os02g42020
	LOC_Os04g41830	Osa_LOC_Os04g41830
	LOC_Os04g44210	Osa_LOC_Os04g44210
	LOC_Os04g57700	Osa_LOC_Os04g57700
	LOC_Os05g24000	Osa_LOC_Os05g24000
	LOC_Os08g01080	Osa_LOC_Os08g01080
Ophrys sphegodes	OSTC000822	Osp_OSTC000822
	OSTC003966	Osp_OSTC003966
	OSTC012333	Osp_OSTC012333
Phalaenopsis equestris	XP_020570816	Peq_XP_020570816
	XP_020575132	Peq_XP_020575132
	XP_020581852	Peq_XP_020581852
	XP_020599543	Peq_XP_020599543
Physcomitrella patens	Phpat.007G024500	Ppa_Phpat.007G024500
	Phpat.010G004800	Ppa_Phpat.010G004800
	Phpat.014G002400	Ppa_Phpat.014G002400
Pinus pinaster	unigene18328	Ppi_unigene18328
	unigene7231	Ppi_unigene7231
Vanilla planifolia	VPTC007037	Vpl_VPTC007037
	VPTC019257	Vpl_VPTC019257

## Sheet: DIV_RAD_putative_promoter
Supplementary Table S1. List of the sequences used. For each sequence the species name and the accession number are indicated.
Species	Gene	Accession number
Phalaenopsis equestris	DIV	APLD01036142
Dendrobium catenatum		JSDN02011768
Apostasia shenzenica		PEFY01008712
Phalaenopsis equestris	RAD	APLD01008934
Dendrobium catenatum		JSDN02020138
Apostasia shenzenica		PEFY01005669
