# Supplementary material for: Evolutionary Conservation of the Orchid MYB Transcription Factors DIV, RAD, and DRIF
Source: Front Plant Sci. 2019 Nov 1;10:1359. doi: 10.3389/fpls.2019.01359 (PMC6838138; doi:10.3389/fpls.2019.01359)
Supplement: Supplementary file 6 [file Table_2.xlsx]

## Sheet: PCR
Supplementary Table S2. List of the primers used.
Species	Gene	Forward (5'-3')	Reverse (5'-3')
Orchis italica	DRIF1	AGGCTCTTCGTCGCAGCAGGGA	GGCCGTGATGCTAGGTTTGGAGA
	DRIF2	CCAGTCAGGGGCAATAAACAGCGCC	AGCCAGACACATTGCCAAGCTGA
	DRIF3	ATGATGAATATGCCATCAGATTCG	CACAAGATCCTCATTTACTGAAAC
	DRIF4	TGCATATGGTTCCTCCAAGCA	CAGAGGATGGTTGATGCCAGT

## Sheet: Y2H
Supplementary Table S2. List of the primers used.
Species	Gene	Forward (5'-3')	Reverse (5'-3')
Orchis italica	DIV	AGGATCCAAATGATGACAAACTCGTGGATG	AACTGCAGCTCACACTCCGACACCAACA
	RAD	AGGATCCAAATGGCGTCAAGGAACTGTG	AACTGCAGCCGCCGCCTTCTTTAGTT
	DRIF1	AGGATCCAAATGGGAACGAATGTGGACCT	AACTGCAGTCCAAAACAGATTGTGGAGGTG

## Sheet: Real time PCR
Supplementary Table S2. List of the primers used.
Species	Gene	Forward (5'-3')	Reverse (5'-3')
Orchis italica	DIV	AGCTGGGCTGATTCCCTTTC	ACTCCTTTCTTCCGCTCGTG
	RAD	GGCTCTTGCAGTTTACGACA	GCCGGACTCTATGTGATGAA
	DRIF1	CCTACCAGTAGTCCGGTATGCC	TGATGAATCATTGGCCCTCTCCT
	18S	TTAGGCCACGGAAGTTTGAG	ACACTTCACCGGACCATTCAA
Phalaenopsis equestris	DIV	TGGTAGTCGATTCAAAGAAGCCT	GGTGTCCCATAGCAGAACCA
Phalaenopsis Joy Fairy Tale	RAD	ACTACAGATCATCCGGCGAG	GAAGGCACACATGAACTGCT
	DRIF1	AGTTCAAGACAATGCTGATCT	TGTGTTTGGGAGGATGCTGGTA
	18S	TTAGGCCACGGAAGTTTGAG	ACACTTCACCGGACCATTCAA
