# Supplementary material for: Evolutionary Conservation of the Orchid MYB Transcription Factors DIV, RAD, and DRIF
Source: Front Plant Sci. 2019 Nov 1;10:1359. doi: 10.3389/fpls.2019.01359 (PMC6838138; doi:10.3389/fpls.2019.01359)
Supplement: Supplementary file 7 [file Table_3.xlsx]

## Sheet: Table_S3
Supplementary Table S3. Exon (Ex) and intron (In) size (in bp) of the DRIF genes of A. majus (Ama), of the orchid P. equestris (Peq), D. catenatum (Dca) and A. shenzenica (Ash) and of the moss P. patens (Ppa).
Accession	Ex1	In1	Ex2	In2	Ex3	In3	Ex4	In4	Ex5	In5	Ex6	In6	Ex7	In7	Ex8	DRIF Clade
Ppa_Phpat.007G024500	182	313	103	240	63	377	104	198	85	277	62	218	112	_	_	II
Ppa_Phpat.010G004800	332	559	103	163	69	196	115	193	83	279	62	132	121	_	_	II
Ppa_Phpat.014G002400	338	766	103	163	69	196	112	189	83	322	62	118	121	_	_	II
Ama_AGL11918_DRIF1	227	798	100	1206	66	574	115	1048	83	456	62	1913	109	_	_	Ib
Ama_AGL11919_DRIF2	170	1663	100	487	63	1869	112	236	83	1849	62	855	106	_	_	Ib
Ama_DRIF3	152	1268	100	356	63	812	112	1338	83	284	62	404	106	_	_	Ib
Ama_DRIF4	152	793	100	735	63	1104	77	1035	88	997	53	1127	97	_	_	Ib
Peq_XP_020599543	242	29804	100	3469	63	930	118	107	83	404	62	6744	100	_	_	Ib
Dca_XP_020676838	242	27840	100	221	63	583	118	447	83	254	62	1206	112	_	_	Ib
Ash_PKA66711	230	4826	100	150	63	1334	119	1129	82	186	62	3457	124	_	_	Ib
Ama_DRIF5	311	382	100	161	57	1630	112	3978	83	1916	62	90	97	776	54	Ia
Ama_DRIF6	236	470	100	145	57	802	112	2877	83	5189	62	90	97	778	54	Ia
Peq_XP_020581852	332	578	100	11806	69	140	115	23661	89	2725	62	100	97	14353	90	Ia
Peq_ XP_020575132	345	518	96	1438	69	1335	112	2891	89	1408	62	344	96	428	61	Ia
Peq_XP_020570816	323	2757	100	4674	69	259	112	11494	89	2057	62	122	97	8997	69	Ia
Dca_XP_020700648	338	6379	100	1178	69	1068	112	15359	89	2872	62	113	97	5070	57	Ia
Dca_XP_020694252	341	210	100	956	69	5855	109	9164	89	2708	62	102	97	10393	57	Ia
Ash_PKA48106	323	362	100	9997	69	249	139	3036	89	2636	62	97	97	540	54	Ia
Ash_PKA65176	217	271	310	776	100	1214	69	112	115	1907	89	576	135	1676	75	Ia
