# Supplementary material for: Evolutionary Conservation of the Orchid MYB Transcription Factors DIV, RAD, and DRIF
Source: Front Plant Sci. 2019 Nov 1;10:1359. doi: 10.3389/fpls.2019.01359 (PMC6838138; doi:10.3389/fpls.2019.01359)
Supplement: Supplementary file 8 [file Table_4.xlsx]

## Sheet: TFBS_on_DIV_promoter
Supplementary Table S4. List of transcription factor binding sites (TFBS) within the putative promoter of the DIV gene of P. equestris, D. catenatum and A. shenzenica.
TFBS_ID	Family of TFBS	Support	Confidence
TF_motif_seq_0327	(Others)	100.0	100.0
TF_motif_seq_0316	(Others)	100.0	100.0
TF_motif_seq_0347	Alpha-amylase	100.0	100.0
TF_motif_seq_0282	Alpha-amylase	100.0	100.0
TF_motif_seq_0379	Alpha-amylase	100.0	100.0
TF_motif_seq_0386	Alpha-amylase	100.0	100.0
TFmatrixID_0560	AP2; B3; RAV	100.0	100.0
TFmatrixID_0527	AP2; B3; RAV	100.0	100.0
TFmatrixID_0127	AP2; B3; RAV	100.0	100.0
TFmatrixID_0580	AT-Hook	100.0	100.0
TFmatrixID_0581	AT-Hook	100.0	100.0
TFmatrixID_0154	AT-Hook	100.0	100.0
TFmatrixID_0152	AT-Hook	100.0	100.0
TFmatrixID_0150	AT-Hook	100.0	100.0
TFmatrixID_0149	AT-Hook	100.0	100.0
TFmatrixID_0148	AT-Hook	100.0	100.0
TFmatrixID_0146	AT-Hook	100.0	100.0
TFmatrixID_0136	AT-Hook	100.0	100.0
TFmatrixID_0133	AT-Hook	100.0	100.0
TFmatrixID_0131	AT-Hook	100.0	100.0
TFmatrixID_0130	AT-Hook	100.0	100.0
TF_motif_seq_0256	B3	100.0	100.0
TFmatrixID_0174	bHLH	100.0	100.0
TFmatrixID_0176	bHLH	100.0	100.0
TFmatrixID_0193	bZIP	100.0	100.0
TFmatrixID_0188	bZIP	100.0	100.0
TFmatrixID_0542	bZIP; Homeodomain; HD-ZIP	100.0	100.0
TFmatrixID_0518	bZIP; Homeodomain; HD-ZIP	100.0	100.0
TFmatrixID_0214	C2H2	100.0	100.0
TFmatrixID_0213	C2H2	100.0	100.0
TFmatrixID_0211	C2H2	100.0	100.0
TFmatrixID_0254	EIN3	100.0	100.0
TFmatrixID_0255	EIN3	100.0	100.0
TFmatrixID_0256	EIN3	100.0	100.0
TFmatrixID_0257	EIN3	100.0	100.0
TFmatrixID_0262	GATA	100.0	100.0
TFmatrixID_0264	GATA	100.0	100.0
TFmatrixID_0265	GATA	100.0	100.0
TFmatrixID_0266	GATA	100.0	100.0
TFmatrixID_0267	GATA	100.0	100.0
TFmatrixID_0270	GATA	100.0	100.0
TFmatrixID_0271	GATA	100.0	100.0
TFmatrixID_0286	Homeodomain; HD-ZIP	100.0	100.0
TFmatrixID_0288	Homeodomain; HD-ZIP	100.0	100.0
TFmatrixID_0290	Homeodomain; HD-ZIP	100.0	100.0
TFmatrixID_0292	Homeodomain; HD-ZIP	100.0	100.0
TFmatrixID_0295	Homeodomain; HD-ZIP	100.0	100.0
TFmatrixID_0283	Homeodomain; HD-ZIP	100.0	100.0
TFmatrixID_0281	Homeodomain; HD-ZIP	100.0	100.0
TFmatrixID_0280	Homeodomain; HD-ZIP	100.0	100.0
TFmatrixID_0541	Homeodomain; HD-ZIP	100.0	100.0
TFmatrixID_0540	Homeodomain; HD-ZIP	100.0	100.0
TFmatrixID_0471	Homeodomain; HD-ZIP	100.0	100.0
TFmatrixID_0484	Homeodomain; HD-ZIP	100.0	100.0
TFmatrixID_0517	Homeodomain; HD-ZIP	100.0	100.0
TF_motif_seq_0246	Homeodomain; TALE	100.0	100.0
TFmatrixID_0299	Homeodomain; WOX	100.0	100.0
TFmatrixID_0296	Homeodomain; ZF-HD	100.0	100.0
TF_motif_seq_0422	LEA_5	100.0	100.0
TFmatrixID_0310	MADF	100.0	100.0
TFmatrixID_0311	MADF	100.0	100.0
TFmatrixID_0508	MADS box; MIKC; M-type	100.0	100.0
TFmatrixID_0324	Myb/SANT	100.0	100.0
TFmatrixID_0326	Myb/SANT	100.0	100.0
TFmatrixID_0368	Myb/SANT	100.0	100.0
TFmatrixID_0371	Myb/SANT	100.0	100.0
TFmatrixID_0367	Myb/SANT	100.0	100.0
TFmatrixID_0337	Myb/SANT	100.0	100.0
TFmatrixID_0338	Myb/SANT	100.0	100.0
TFmatrixID_0340	Myb/SANT	100.0	100.0
TFmatrixID_0341	Myb/SANT	100.0	100.0
TFmatrixID_0342	Myb/SANT	100.0	100.0
TFmatrixID_0344	Myb/SANT	100.0	100.0
TFmatrixID_0345	Myb/SANT	100.0	100.0
TFmatrixID_0348	Myb/SANT	100.0	100.0
TFmatrixID_0358	Myb/SANT	100.0	100.0
TFmatrixID_0357	Myb/SANT; G2-like	100.0	100.0
TF_motif_seq_0376	Myb/SANT; MYB	100.0	100.0
TFmatrixID_0382	NAC; NAM	100.0	100.0
TFmatrixID_0384	NAC; NAM	100.0	100.0
TF_motif_seq_0257	NF-YB	100.0	100.0
TF_motif_seq_0113	PsaH	100.0	100.0
TF_motif_seq_0508	SBP	100.0	100.0
TFmatrixID_0523	SBP	100.0	100.0
TFmatrixID_0569	TBP	100.0	100.0
TFmatrixID_0570	TBP	100.0	100.0
TFmatrixID_0419	TBP	100.0	100.0
TFmatrixID_0418	TBP	100.0	100.0
TFmatrixID_0571	TBP	100.0	100.0
TFmatrixID_0585	TBP	100.0	100.0
TF_motif_seq_0266	TCP	100.0	100.0
TF_motif_seq_0431	TCP	100.0	100.0
TFmatrixID_0227	TCR	100.0	100.0
TFmatrixID_0224	TCR	100.0	100.0
TFmatrixID_0451	WRKY	100.0	100.0
TFmatrixID_0452	WRKY	100.0	100.0
TFmatrixID_0453	WRKY	100.0	100.0
TFmatrixID_0454	WRKY	100.0	100.0
TFmatrixID_0455	WRKY	100.0	100.0
TFmatrixID_0457	WRKY	100.0	100.0
TFmatrixID_0460	WRKY	100.0	100.0
TFmatrixID_0462	WRKY	100.0	100.0
TFmatrixID_0446	WRKY	100.0	100.0
TFmatrixID_0442	WRKY	100.0	100.0
TFmatrixID_0444	WRKY	100.0	100.0
TFmatrixID_0445	WRKY	100.0	100.0

## Sheet: TFBS_on_RAD_promoter
Supplementary Table S4. List of transcription factor binding sites (TFBS) within the putative promoter of the RAD gene of P. equestris, D. catenatum and A. shenzenica.
TFBS_ID	Family of TFBS	Support	Confidence
TF_motif_seq_0316	(Others)	100.0	100.0
TF_motif_seq_0327	(Others)	100.0	100.0
TF_motif_seq_0347	Alpha-amylase	100.0	100.0
TF_motif_seq_0379	Alpha-amylase	100.0	100.0
TFmatrixID_0580	AT-Hook	100.0	100.0
TFmatrixID_0581	AT-Hook	100.0	100.0
TFmatrixID_0146	AT-Hook	100.0	100.0
TFmatrixID_0133	AT-Hook	100.0	100.0
TFmatrixID_0130	AT-Hook	100.0	100.0
TFmatrixID_0148	AT-Hook	100.0	100.0
TFmatrixID_0149	AT-Hook	100.0	100.0
TFmatrixID_0150	AT-Hook	100.0	100.0
TFmatrixID_0154	AT-Hook	100.0	100.0
TFmatrixID_0153	AT-Hook	100.0	100.0
TFmatrixID_0152	AT-Hook	100.0	100.0
TFmatrixID_0151	AT-Hook	100.0	100.0
TF_motif_seq_0256	B3	100.0	100.0
TF_motif_seq_0335	B3; ARF	100.0	100.0
TFmatrixID_0542	bZIP; Homeodomain; HD-ZIP	100.0	100.0
TFmatrixID_0518	bZIP; Homeodomain; HD-ZIP	100.0	100.0
TFmatrixID_0255	EIN3	100.0	100.0
TFmatrixID_0262	GATA	100.0	100.0
TFmatrixID_0264	GATA	100.0	100.0
TFmatrixID_0265	GATA	100.0	100.0
TFmatrixID_0266	GATA	100.0	100.0
TFmatrixID_0267	GATA	100.0	100.0
TFmatrixID_0270	GATA	100.0	100.0
TFmatrixID_0271	GATA	100.0	100.0
TFmatrixID_0541	Homeodomain; HD-ZIP	100.0	100.0
TFmatrixID_0471	Homeodomain; HD-ZIP	100.0	100.0
TFmatrixID_0484	Homeodomain; HD-ZIP	100.0	100.0
TFmatrixID_0517	Homeodomain; HD-ZIP	100.0	100.0
TFmatrixID_0540	Homeodomain; HD-ZIP	100.0	100.0
TFmatrixID_0280	Homeodomain; HD-ZIP	100.0	100.0
TFmatrixID_0281	Homeodomain; HD-ZIP	100.0	100.0
TFmatrixID_0283	Homeodomain; HD-ZIP	100.0	100.0
TFmatrixID_0292	Homeodomain; HD-ZIP	100.0	100.0
TFmatrixID_0290	Homeodomain; HD-ZIP	100.0	100.0
TFmatrixID_0289	Homeodomain; HD-ZIP	100.0	100.0
TFmatrixID_0288	Homeodomain; HD-ZIP	100.0	100.0
TFmatrixID_0286	Homeodomain; HD-ZIP	100.0	100.0
TF_motif_seq_0246	Homeodomain; TALE	100.0	100.0
TFmatrixID_0296	Homeodomain; ZF-HD	100.0	100.0
TF_motif_seq_0422	LEA_5	100.0	100.0
TFmatrixID_0312	MADF	100.0	100.0
TFmatrixID_0503	MADS box; MIKC; M-type	100.0	100.0
TFmatrixID_0508	MADS box; MIKC; M-type	100.0	100.0
TFmatrixID_0374	Myb/SANT	100.0	100.0
TFmatrixID_0319	Myb/SANT	100.0	100.0
TFmatrixID_0326	Myb/SANT	100.0	100.0
TFmatrixID_0328	Myb/SANT	100.0	100.0
TFmatrixID_0335	Myb/SANT	100.0	100.0
TFmatrixID_0341	Myb/SANT	100.0	100.0
TFmatrixID_0345	Myb/SANT	100.0	100.0
TFmatrixID_0361	Myb/SANT	100.0	100.0
TFmatrixID_0357	Myb/SANT; G2-like	100.0	100.0
TF_motif_seq_0376	Myb/SANT; MYB	100.0	100.0
TFmatrixID_0382	NAC; NAM	100.0	100.0
TFmatrixID_0384	NAC; NAM	100.0	100.0
TF_motif_seq_0257	NF-YB	100.0	100.0
TF_motif_seq_0508	SBP	100.0	100.0
TFmatrixID_0523	SBP	100.0	100.0
TFmatrixID_0418	TBP	100.0	100.0
TFmatrixID_0419	TBP	100.0	100.0
TFmatrixID_0585	TBP	100.0	100.0
TFmatrixID_0572	TBP	100.0	100.0
TFmatrixID_0491	TBP	100.0	100.0
TF_motif_seq_0266	TCP	100.0	100.0
TF_motif_seq_0431	TCP	100.0	100.0
TFmatrixID_0443	WRKY	100.0	100.0
TFmatrixID_0445	WRKY	100.0	100.0
TFmatrixID_0448	WRKY	100.0	100.0
TFmatrixID_0449	WRKY	100.0	100.0
TFmatrixID_0451	WRKY	100.0	100.0
TFmatrixID_0458	WRKY	100.0	100.0
TFmatrixID_0459	WRKY	100.0	100.0
TFmatrixID_0465	WRKY	100.0	100.0
TFmatrixID_0467	WRKY	100.0	100.0
TFmatrixID_0534	WRKY	100.0	100.0
